# Supplementary material for: Clinical Significance of MTHFR C677T and A1298C Polymorphisms in Adult Patients with ALL and NHL
Source: J Clin Med. 2026 Feb 27;15(5):1796. doi: 10.3390/jcm15051796 (PMC12985645; doi:10.3390/jcm15051796)
Supplement: Supplementary file 1 [file jcm-15-01796-s001.zip]

Archive with 1 entries (1 files):
- jcm-4134211-supplementary.pdf
